# Supplementary material for: The Unfolded Protein Response Is Associated with Cancer Proliferation and Worse Survival in Hepatocellular Carcinoma
Source: Cancers (Basel). 2021 Sep 3;13(17):4443. doi: 10.3390/cancers13174443 (PMC8430652; doi:10.3390/cancers13174443)
Supplement: Supplementary file 1 [file cancers-13-04443-s001.zip]

Archive with 1 entries (1 files):
- cancers-1251776-supplementary.pdf
